# Supplementary material for: Cloning, Expression Analysis, and Functional Characterization of Candidate Oxalate Transporter Genes of HbOT1 and HbOT2 from Rubber Tree (Hevea brasiliensis)
Source: Cells. 2022 Nov 27;11(23):3793. doi: 10.3390/cells11233793 (PMC9738940; doi:10.3390/cells11233793)
Supplement: Supplementary file 1 [file cells-11-03793-s001.zip]

Archive with 1 entries (1 files):
- cells-1943529-supplementary.pdf
